# Supplementary material for: Antioxidant Potential and Enhancement of Bioactive Metabolite Production in In Vitro Cultures of Scutellaria lateriflora L. by Biotechnological Methods
Source: Molecules. 2022 Feb 8;27(3):1140. doi: 10.3390/molecules27031140 (PMC8839037; doi:10.3390/molecules27031140)
Supplement: Supplementary file 1 [file molecules-27-01140-s001.zip]

Archive with 3 entries (3 files):
- fig S1.pdf
- fig S2.pdf
- table SF 1-2a.pdf
